# Supplementary material for: A Pathogenic Role for FcγRI in the Immune Response against Chlamydial Respiratory Infection
Source: Microorganisms. 2022 Dec 22;11(1):39. doi: 10.3390/microorganisms11010039 (PMC9862693; doi:10.3390/microorganisms11010039)
Supplement: Supplementary file 1 [file microorganisms-11-00039-s001.zip]

Archive with 1 entries (1 files):
- microorganisms-2088925-supplementary.pdf
